# Supplementary material for: Detection of Bacterial Internalization in Lettuce (Lactuca sativa) Leaves Grown in Aquaponic Systems with Nile Tilapia (Oreochromis niloticus) Under Microbial Challenge
Source: Biology (Basel). 2026 Mar 31;15(7):559. doi: 10.3390/biology15070559 (PMC13072089; doi:10.3390/biology15070559)
Supplement: Supplementary file 1 [file biology-15-00559-s001.zip]

Archive with 6 entries (6 files):
- Figure S1 Results of microbiological analysis of samples from disinfection processes. (a) EMB for E. coli (b) TCBS for V. cholerae (c) TAS—non-selective agar.tiff
- Figure S2 Presumptive colonies results. (a) EMB for E. coli and (b) TCBS for V. cholerae.tiff
- Figure S3 Results of biochemistry tests. (a) negative for E. coli in TSI agar, (b) positive for E. coli in TSI, and (c) positive and negative for V. cholerae in oxidase test..tiff
- File S1 Contingency tables.pdf
- File S2 File Laboratory Certificate for sequencing analysis results.pdf
- File S3 File Ethical approval Certificate.pdf
